# Supplementary material for: Crosstalk between Macrophages and Myxoid Liposarcoma Cells Increases Spreading and Invasiveness of Tumor Cells
Source: Cancers (Basel). 2021 Jun 30;13(13):3298. doi: 10.3390/cancers13133298 (PMC8268435; doi:10.3390/cancers13133298)
Supplement: Supplementary file 1 [file cancers-13-03298-s001.zip]

Archive with 1 entries (1 files):
- cancers-1277441-supplementary.pdf
